# Supplementary material for: Effects of the efficacy of the Yi Shen Tiao Gan formula on aromatase inhibitor associated musculoskeletal syndrome: a randomized controlled trial
Source: Front Pharmacol. 2025 Jul 25;16:1639714. doi: 10.3389/fphar.2025.1639714 (PMC12331576; doi:10.3389/fphar.2025.1639714)
Supplement: Supplementary file 1 [file Table1.xlsx]

## Sheet: data
Identification Information of Compounds in YSTG formula
ID	Adducts	Formula	Score	Fragmentation Score	Mass Error (ppm)	Metabolites	Fragment Ions	m/z	Retention time (min)	Ion mode	ZYKL_ML1	ZYKL_ML2	ZYKL_ML3	Main Category	Subcategory
0.77_338.9887m/z	M-H	C6H14O12P2	55.8	79	-0.22	Fructose 1,6-bisphosphate	180.9906; 223.0022; 241.0122; 259.0231; 320.9780; 338.9891	338.9887	0.77	NEG	173353	171453	168557	Carbohydrates and Glycosides	Carbohydrates
0.79_147.1128m/z	M+NH4	C6H11NO2	52.9	59.8	0.04	D-Pipecolic acid	67.0549; 72.0814; 84.0813	147.1128	0.79	POS	66112.1	64334.4	66797.8	Amino Acids, Peptides and derivatives	Amino Acids
0.79_259.0222m/z	M-H	C6H13O9P	52.1	61.5	-0.81	Galactose 1-phosphate	150.9787; 168.9897; 180.9898; 199.0008; 241.0113; 259.0220	259.0222	0.79	NEG	146855	135658	142888	Carbohydrates and Glycosides	Carbohydrates
0.81_179.0793n	M+H-H2O, M+H	C6H13NO5	60.5	63.4	-0.26	Manosamine	73.0292; 144.0656; 162.0760	162.0760	0.81	POS	775001	728643	758748	Carbohydrates and Glycosides	Carbohydrates
0.81_189.1597m/z	M+H	C9H20N2O2	56	83.1	-0.48	N6,N6,N6-Trimethyl-L-lysine	102.0916; 112.0759; 113.0598; 130.0863; 172.1331; 189.1597	189.1597	0.81	POS	142883	136054	131894	Amino Acids, Peptides and derivatives	Amino Acids
0.81_341.1320n	M+H-H2O, M+H	C12H23NO10	53.7	67.1	-0.61	6-(alpha-D-Glucosaminyl)-1D-myo-inositol	180.0866; 204.0866; 222.0971; 306.1180; 324.1284; 342.1389	342.1393	0.81	POS	4.61515e+06	4.23231e+06	4.39162e+06	Carbohydrates and Glycosides	Carbohydrates
0.83_195.0509m/z	M-H	C6H12O7	58.5	89.9	-0.60	Gluconic acid	119.0350; 131.0351; 149.0459; 159.0300; 177.0406; 195.0513	195.0509	0.83	NEG	2.43113e+06	2.39607e+06	2.45076e+06	Carbohydrates and Glycosides	Carbohydrates
0.86_504.1688n	M-H, M+FA-H	C18H32O16	66.6	93.7	-0.44	Maltotriose	281.0888; 341.1093; 383.1204; 425.1293; 443.1404	549.1670	0.86	NEG	8.15801e+06	8.14238e+06	8.31276e+06	Carbohydrates and Glycosides	Carbohydrates
0.87_666.2217n	M-H, M+FA-H	C24H42O21	63.9	78.5	-0.18	Isomaltotetraose	443.1399; 503.1628; 545.1729; 546.1792; 605.1920	711.2199	0.87	NEG	4.25762e+06	4.34423e+06	4.46711e+06	Carbohydrates and Glycosides	Carbohydrates
0.89_178.0476n	M-H, M+FA-H	C6H10O6	53.9	55.5	-0.77	1,4-D-Gulonolactone	129.0197; 131.0348; 141.0197; 149.0461; 159.0304	223.0458	0.89	NEG	607434	571804	610671	Carbohydrates and Glycosides	Carbohydrates
0.89_180.0634n	M-H, M+FA-H, 2M-H	C6H12O6	60.1	88.9	-0.09	Glucose	119.0352; 131.0353; 143.0354; 149.0460; 161.0459; 179.0566	179.0561	0.89	NEG	7.69091e+06	7.91019e+06	7.67973e+06	Carbohydrates and Glycosides	Carbohydrates
0.89_342.1159n	M-H, M+FA-H	C12H22O11	56.5	52.3	-0.83	Turanose	119.0351; 131.0360; 143.0352; 161.0461; 179.0565	387.1141	0.89	NEG	9.60052e+06	9.6434e+06	9.76841e+06	Carbohydrates and Glycosides	Carbohydrates
0.90_851.2626m/z	M+Na	C30H52O26	57.1	39.5	-1.54	Maltopentaose	671.1995; 672.2050; 689.2098; 690.2172; 791.2416; 851.2631	851.2626	0.90	POS	5.06049e+06	4.9636e+06	4.74407e+06	Carbohydrates and Glycosides	Carbohydrates
0.91_1035.3256m/z	M+FA-H	C36H62O31	51.2	0	-0.07	1,1,1,1-Kestohexaose		1035.3256	0.91	NEG	1.31369e+06	1.31918e+06	1.32182e+06	Carbohydrates and Glycosides	Carbohydrates
0.91_135.0299m/z	M-H	C4H8O5	59.6	61	0.13	L-Threonic acid	72.9931; 75.0088; 87.0087; 89.0246; 117.0196; 135.0302	135.0299	0.91	NEG	353254	353462	357451	Carbohydrates and Glycosides	Carbohydrates
0.92_193.0352m/z	M-H	C6H10O7	51.2	53.5	-0.69	Galacturonic acid	145.0157; 149.0461; 157.0146; 163.0251; 175.0251; 193.0357	193.0352	0.92	NEG	297295	285744	309088	Carbohydrates and Glycosides	Carbohydrates
0.95_338.0847n	M-H, M+FA-H	C12H18O11	55.1	76.1	-0.62	L-Ascorbic acid 2-glucoside	113.9959; 115.0037; 157.0142; 174.0172; 277.0572; 337.0779	337.0774	0.95	NEG	3.41752e+06	3.35399e+06	3.41873e+06	Carbohydrates and Glycosides	Carbohydrates
0.97_134.0215n	M-H2O-H, M-H	C4H6O5	58.9	91	0.01	Malic acid	71.0139; 115.0035	133.0142	0.97	NEG	1.01299e+07	1.01498e+07	1.05138e+07	Organic acids and derivatives
1.02_208.0220n	M-H2O-H, M-H	C6H8O8	51.3	55.5	0.21	Hydroxycitric acid	142.9983; 145.0138; 161.0093; 170.9938; 189.0043	189.0041	1.02	NEG	928179	918617	939628	Carboxylic acid and derivatives
1.05_146.0215n	M-H2O-H, M+FA-H	C5H6O5	56.7	83.2	0.13	Oxoglutaric acid	87.0088; 99.0089; 101.0245; 111.0090; 129.0195; 191.0199	191.0197	1.05	NEG	6.08002e+07	6.14481e+07	6.10948e+07	Organic acids and derivatives
1.26_115.0037m/z	M-H	C4H4O4	61.4	77.2	-0.22	Fumaric acid	71.0139; 99.0088; 115.0037	115.0037	1.26	NEG	97020.9	102632	100005	Organic acids and derivatives
1.26_244.0693n	M-H, M+FA-H	C9H12N2O6	52.3	67.6	-1.14	1-beta-D-Arabinofuranosyluracil	140.0356; 153.0312; 182.0466; 199.0729; 200.0568; 243.0624	243.0620	1.26	NEG	208220	202498	208866	Carbohydrates and Glycosides	Carbohydrates
1.28_139.0269n	M+H-H2O, M+H	C6H5NO3	58.2	74.8	-0.20	3-Hydroxypicolinic acid	96.0444; 107.0003; 112.0396; 122.0237; 125.0105; 140.0342	140.0342	1.28	POS	851043	816732	830301	Pyridines and derivatives
1.28_182.0812m/z	M+H	C9H11NO3	54.9	73.7	0.22	L-Tyrosine	136.0755; 137.0601; 147.0438; 165.0544; 167.0594; 182.0809	182.0812	1.28	POS	3.39766e+06	3.41348e+06	3.45942e+06	Amino Acids, Peptides and derivatives	Amino Acids
1.30_188.0565m/z	M-H	C7H11NO5	57.8	87.1	0.50	N-Acetyl-L-glutamic acid	130.0507; 142.0509; 144.0665; 146.0458; 170.0458; 188.0564	188.0565	1.30	NEG	483130	491691	483879	Amino Acids, Peptides and derivatives	Peptides
1.42_268.1039m/z	M+H	C10H13N5O4	54.8	74.6	-0.66	Adenosine	103.0399; 115.0392; 119.0353; 133.0493; 136.0618; 268.1037	268.1039	1.42	POS	7.35071e+06	7.08292e+06	7.14881e+06	Nucleotides and derivatives	Purine nucleosides
1.44_117.0194m/z	M-H	C4H6O4	61.6	86.2	0.66	Methylmalonic acid	71.0141; 73.0294; 117.0194	117.0194	1.44	NEG	360574	357034	357717	Organic acids and derivatives
1.51_317.0878m/z	M+FA-H	C12H16O7	65.9	68.3	0.12	alpha-Arbutin	133.0295; 151.0405; 161.0463; 163.0402; 271.0824	317.0878	1.51	NEG	144354	144862	141443	Carbohydrates and Glycosides	Glycosides
1.55_132.1020m/z	M+H	C6H13NO2	54.2	64.6	0.59	L-Leucine	69.0706; 86.0970; 132.1020	132.1020	1.55	POS	5.04218e+06	4.80069e+06	4.76937e+06	Amino Acids, Peptides and derivatives	Amino Acids
1.57_293.1475n	M-H, 2M-H	C12H23NO7	55.3	73.5	0.16	N-(1-Deoxy-1-fructosyl)leucine	202.1087; 214.1090; 231.0756; 232.1192; 244.1194	292.1402	1.57	NEG	1.16618e+06	1.16354e+06	1.13733e+06	Amino Acids, Peptides and derivatives	Amino Acids
1.67_182.0459m/z	M-H	C8H9NO4	50.6	54.9	0.35	4-Pyridoxic acid	122.0246; 123.0091; 123.0327; 136.0409; 138.0562; 182.0459	182.0459	1.67	NEG	38376.9	37378.5	36646.2	Pyridines and derivatives
1.78_283.0683m/z	M-H	C10H12N4O6	53.2	73.4	-0.24	Xanthosine	151.0264; 165.0418; 193.0368; 214.0479; 215.0538; 283.0689	283.0683	1.78	NEG	63087.7	65276.8	59980.4	Nucleotides and derivatives	Purine nucleosides
1.82_170.0217n	M-H, 2M-H	C7H6O5	64.9	84.3	0.82	Gallic acid	69.0347; 97.0297; 125.0248; 169.0147	169.0144	1.82	NEG	2.9864e+06	2.96357e+06	2.96429e+06	Phenols	Polyphenols
1.84_168.0424n	M-H2O-H, M-H	C8H8O4	50.6	46.9	0.70	Griffonilide	95.0504; 105.0351; 121.0298; 123.0456; 149.0247	167.0351	1.84	NEG	55295.3	59598.4	61158	Others
1.95_205.0354m/z	M-H	C7H10O7	61.5	77.4	0.12	Methyl citrate	130.9991; 143.0353; 145.0148; 154.9994; 173.0099; 205.0355	205.0354	1.95	NEG	152539	158371	152989	Others
10.01_269.0454m/z	M-H	C15H10O5	55.2	0	-0.39	Emodin		269.0454	10.01	NEG	1940.31	2736.89	2843.03	Quinones	Anthraquinones
10.02_337.1066m/z	M+H-H2O	C20H18O6	53.4	0	-1.37	(-)-Sesamin		337.1066	10.02	POS	12722.7	11944	12767.2	Phenylpropanoids	Lignans
10.09_259.1667m/z	M+Na	C15H24O2	59.5	29.3	-0.50	Neocurdione	259.16668	259.1667	10.09	POS	116249	117345	115816	Terpenes	Sesquiterpenes
10.17_389.2671m/z	2M+H	C12H18O2	50.7	0	-4.08	2-(1-Ethoxyethoxy)ethyl)benzene		389.2671	10.17	POS	9742.64	8938.37	10812.5	Others
10.18_632.3923n	M-H, M+FA-H	C36H56O9	63.4	46.5	-0.26	Calenduloside E	509.3655; 511.3439; 555.3700; 571.3617; 613.3766; 631.3875	631.3850	10.18	NEG	8.06897e+06	8.03417e+06	7.9606e+06	Terpenes	Triterpenes
10.26_329.1722m/z	M+Na	C18H26O4	50	0	-0.49	Capsiate		329.1722	10.26	POS	48647.7	49255.2	51178.3	Alkaloids
10.31_245.1171m/z	M+H	C15H16O3	70.2	86	-0.53	Osthol	187.0376; 189.0542; 189.1286; 191.0700; 203.0700; 245.1169	245.1171	10.31	POS	80928.7	78152.1	79173.5	Phenylpropanoids	Coumarins
10.35_285.2069m/z	M-H	C16H30O4	64.1	89.2	-0.64	Thapsic acid	223.2062; 241.2179; 267.1965; 285.2070	285.2069	10.35	NEG	109914	114369	112490	Fatty Acyls	Fatty acid and derivatives
10.37_485.3271m/z	M-H	C30H46O5	52.9	0	-0.34	Quillaic acid		485.3271	10.37	NEG	4388.44	4608.73	4007.03	Terpenes	Triterpenes
10.46_315.2538m/z	2M-H	C9H18O2	57.8	65.7	-0.82	Pelargonic acid	315.2539	315.2538	10.46	NEG	137600	136310	134930	Fatty Acyls	Fatty acid and derivatives
10.51_478.2924m/z	M+H	C23H44NO7P	63.3	81.5	-0.94	LysoPE(18:2/0:0)	155.0109; 263.2373; 337.2735; 417.2397; 460.2807; 478.2923	478.2924	10.51	POS	197556	208627	217105	Glycerophospholipids	Lysophosphatidylethanolamine
10.55_564.3306m/z	M+FA-H	C26H50NO7P	67.1	98.8	-0.25	LysoPC(18:2/0:0)	261.2229; 279.2333; 433.2342; 504.3102; 564.3310	564.3306	10.55	NEG	1.14109e+06	1.10937e+06	1.0886e+06	Glycerophospholipids	Lysophosphatidylcholine
10.60_217.1586m/z	M+H-H2O	C15H22O2	57.3	44.9	-0.48	Volvalerenic acid A	173.1327; 175.1114; 189.1638; 199.1483; 217.1587	217.1586	10.60	POS	2.07365e+06	2.09689e+06	2.14668e+06	Carboxylic acid and derivatives
10.77_215.1429m/z	M+H-H2O	C15H20O2	64.7	37.1	-0.44	Alantolactone	189.1637; 191.1065; 205.1228; 205.1585; 215.1430	215.1429	10.77	POS	1.06178e+06	1.09052e+06	1.09756e+06	Terpenes	Sesquiterpenes
10.79_219.1741m/z	M+H	C15H22O	63	49.3	-0.94	Nootkatone	191.1421; 191.1789; 201.1634; 203.1432; 204.1495; 219.1739	219.1741	10.79	POS	3.51544e+06	3.62005e+06	3.63589e+06	Terpenes	Sesquiterpenes
10.80_452.2781m/z	M-H	C21H44NO7P	66.8	94.2	-0.38	PE(16:0/0:0)	140.0122; 152.9960; 196.0383; 214.0487; 255.2334; 452.2789	452.2781	10.80	NEG	253718	247938	241377	Glycerophospholipids	Lysophosphatidylethanolamine
10.87_540.3305m/z	M+FA-H	C24H50NO7P	63.1	99.1	-0.42	PC(16:0/0:0)	255.2334; 391.2261; 409.2379; 480.3102; 540.3316	540.3305	10.87	NEG	7.25618e+06	7.03974e+06	7.01572e+06	Glycerophospholipids	Lysophosphatidylcholine
10.88_596.2952n	M+H, M+Na, M+H-H2O	C27H49O12P	72.9	76	-1.55	LysoPI(18:2/0:0)	95.0861; 109.1018; 123.1174; 155.0104; 337.2738	619.2845	10.88	POS	973843	1.16203e+06	1.20709e+06	Glycerophospholipids	Lysophosphatidylinositol
11.04_297.2432m/z	M-H	C18H34O3	56.8	56.3	-0.93	Ricinoleic acid	155.1073; 165.1281; 183.1386; 261.2216; 279.2323; 297.2427	297.2432	11.04	NEG	64585.9	64148	64730.6	Fatty Acyls	Fatty acid and derivatives
11.04_427.2458m/z	M+Na	C24H36O5	53.8	0	0.83	Lovastatin		427.2458	11.04	POS	35271.9	36849.5	37143.2	Terpenes	Diterpenes
11.06_203.1794m/z	M+H-H2O	C15H24O	57	61.8	-0.34	Alismol	160.1242; 161.1324; 174.1398; 175.1480; 203.1794	203.1794	11.06	POS	362032	378044	384612	Terpenes	Sesquiterpenes
11.15_455.3516m/z	M+H-H2O	C30H48O4	56.9	0	-0.81	Maslinic acid		455.3516	11.15	POS	18049.6	18015.2	17393.7	Terpenes	Triterpenes
12.41_453.3372m/z	M-H	C30H46O3	53	0	-0.48	Sanguisorbigenin		453.3372	12.41	NEG	7788.39	7514.57	7981.33	Terpenes	Triterpenes
12.53_256.2632m/z	M+NH4	C16H30O	50.8	4.11	-1.39	Bombykol	79.0550; 81.0705; 83.0861; 85.1017; 97.1016; 256.2633	256.2632	12.53	POS	384194	354942	361943	Others
12.68_457.3667m/z	M+H	C30H48O3	51.6	0	-1.95	Oleanolic Acid		457.3667	12.68	POS	8439.17	8194.7	7472.64	Terpenes	Triterpenes
12.76_483.2725m/z	M-H	C22H45O9P	76.9	95.3	-0.72	PG(16:0/0:0)	171.0066; 227.0334; 245.0431; 255.2334; 391.2266; 483.2735	483.2725	12.76	NEG	702370	715839	725369	Glycerophospholipids	Lysophosphatidylglycerol
2.32_166.0863m/z	M+H	C9H11NO2	59.3	91.4	0.31	L-Phenylalanine	119.0730; 120.0807; 131.0489; 135.0432; 149.0594; 166.0859	166.0863	2.32	POS	1.8077e+06	1.61539e+06	2.15644e+06	Amino Acids, Peptides and derivatives	Amino Acids
2.40_327.1316n	M+H, M+Na, M+H-H2O	C15H21NO7	57.2	71.3	-0.72	N-(1-Deoxy-1-fructosyl)phenylalanine	178.0859; 264.1227; 282.1331; 292.1174; 310.1280; 328.1383	328.1388	2.40	POS	5.87218e+06	5.98703e+06	6.06587e+06	Amino Acids, Peptides and derivatives	Amino Acids
2.67_127.0392m/z	M+H	C6H6O3	54.3	67.2	1.48	5-Hydroxymethylfurfural	69.0348	127.0392	2.67	POS	6.82866e+06	8.57048e+06	9.8217e+06	Others
2.71_153.0195m/z	M-H	C7H6O4	50	29.1	0.87	3,4,5-Trihydroxybenzaldehyde	81.0344; 97.0292; 109.0291; 124.0162; 125.0245; 153.0193	153.0195	2.71	NEG	78358.3	79213	79984.2	Phenols	Polyphenols
2.96_218.1033m/z	M-H	C9H17NO5	52.2	57.9	-0.41	Pantothenic acid	88.0405; 99.0453; 116.0357; 116.0720; 146.0825; 218.1038	218.1033	2.96	NEG	150511	147484	150107	Amino Acids, Peptides and derivatives	Peptides
3.14_375.0933m/z	M+FA-H	C14H18O9	70.7	84.4	-0.05	Vanillic acid 4-beta-D-glucoside	166.0267; 167.0349; 177.0197; 209.0461; 329.0876	375.0933	3.14	NEG	118370	114683	120292	Carbohydrates and Glycosides	Glycosides
3.21_384.1147m/z	M+H	C14H17N5O8	59.2	73.7	-0.71	Succinyladenosine	162.0773; 192.0514; 206.0670; 234.0616; 252.0725; 384.1145	384.1147	3.21	POS	264333	266613	266444	Nucleotides and derivatives	Purine nucleosides
3.33_154.0266n	M-H, 2M-H	C7H6O4	60.9	97	0.25	Protocatechuic acid	91.0176; 108.0202; 109.0280; 136.0156	153.0194	3.33	NEG	419331	418131	424265	Organic acids and derivatives
3.33_169.0143m/z	M-H	C7H6O5	57.4	66.3	0.28	2,3,4-Trihydroxybenzoic acid	97.0299; 107.0140; 123.0091; 125.0247; 151.0040; 169.0146	169.0143	3.33	NEG	17688.1	17362.7	18262.2	Carboxylic acid and derivatives
3.39_374.1211n	M-H, M+FA-H, 2M-H	C16H22O10	66.8	91.2	-0.63	Geniposidic acid	147.0454; 149.0609; 167.0716; 193.0508; 211.0613; 373.1143	373.1138	3.39	NEG	4.92993e+06	4.80636e+06	4.98431e+06	Terpenes	Monoterpenes
3.48_329.0877m/z	M+FA-H	C13H16O7	54.2	43	-0.26	Helicid	95.0489; 121.0294; 329.0883	329.0877	3.48	NEG	235457	236671	236196	Carbohydrates and Glycosides	Glycosides
3.48_493.1563m/z	M+FA-H	C19H28O12	53.1	63.2	0.11	Orcinol gentiobioside	245.0660; 263.0765; 285.0980; 323.0980; 447.1507	493.1563	3.48	NEG	136414	129562	135184	Carbohydrates and Glycosides	Carbohydrates
3.61_311.0408m/z	M-H	C13H12O9	64	93.3	-0.04	Caftaric acid	130.9988; 134.0376; 135.0455; 149.0095; 179.0354; 311.0415	311.0408	3.61	NEG	432423	436875	436027	Phenylpropanoids	Simple phenylpropanoids
3.65_117.0558m/z	M-H	C5H10O3	58.5	80.6	0.54	2-Hydroxy-3-methylbutyric acid	71.0503; 75.0091; 87.0451; 99.0452; 117.0559	117.0558	3.65	NEG	19103.9	20272.3	20558.6	Fatty Acyls	Fatty acid and derivatives
3.70_127.0392m/z	M+H-H2O	C6H8O4	55.1	51	1.62	3-Methylglutaconic acid	85.0295; 85.0653; 99.0446; 109.0288; 127.0392	127.0392	3.70	POS	7.47225e+06	8.09756e+06	8.4139e+06	Fatty Acyls	Fatty acid and derivatives
3.75_489.1602m/z	M+H	C21H28O13	53.1	60.8	-0.18	Cistanoside F	307.0793; 309.0963; 325.0916; 453.1386; 471.1503	489.1602	3.75	POS	338320	319698	319749	Carbohydrates and Glycosides	Glycosides
3.76_354.0951n	M-H, 2M-H	C16H18O9	65	85	-0.01	Neochlorogenic acid	155.0357; 161.0246; 173.0463; 179.0354; 191.0565; 353.0883	353.0878	3.76	NEG	5.58298e+06	5.58167e+06	5.55484e+06	Phenylpropanoids	Simple phenylpropanoids
3.80_145.0507m/z	M-H	C6H10O4	56.2	76.8	0.51	Methylglutaric acid	85.0283; 99.0441; 101.0594; 127.0387	145.0507	3.80	NEG	39757.8	42445.8	42746.4	Fatty Acyls	Fatty acid and derivatives
3.84_129.0548m/z	M+H	C6H8O3	52	0	1.49	Furaneol		129.0548	3.84	POS	496028	569523	615858	Others
3.87_326.1000n	M-H, M+FA-H	C15H18O8	59.1	77.4	-0.47	4-O-beta-Glucopyranosyl-cis-coumaric acid	119.0502; 163.0401	371.0982	3.87	NEG	1.92599e+06	1.89446e+06	1.87004e+06	Carbohydrates and Glycosides	Glycosides
3.89_219.1129m/z	M+H	C12H14N2O2	53.3	48.6	0.57	Abrine	153.1017; 170.0600; 173.1075; 175.0866; 188.0705; 219.1129	219.1129	3.89	POS	235814	235999	230382	Amino Acids, Peptides and derivatives	Amino Acids
3.93_376.1369n	M-H, M+FA-H, 2M-H	C16H24O10	61.2	35.6	-0.23	Loganic acid	125.0610; 151.0768; 161.0466; 169.0873; 213.0772; 375.1304	375.1296	3.93	NEG	1.47874e+06	1.45218e+06	1.42445e+06	Terpenes	Monoterpenes
3.98_158.0823m/z	M-H	C7H13NO3	58.4	83.3	0.41	N-Acetylvaline	74.0248; 112.0770; 114.0925; 116.0719; 158.0825	158.0823	3.98	NEG	45368.6	46278.4	45144.5	Amino Acids, Peptides and derivatives	Amino Acids
4.00_339.0721m/z	M-H	C15H16O9	50.5	0	-0.18	Daphnin		339.0721	4.00	NEG	61944	63648.4	63225.5	Phenylpropanoids	Coumarins
4.03_190.0500m/z	M+H	C10H7NO3	61.3	87.6	0.60	Kynurenic acid	89.0394; 116.0495; 144.0443; 162.0548; 172.0391; 190.0497	190.0500	4.03	POS	189016	183212	185197	Organic acids and derivatives
4.06_325.0918m/z	M+H	C15H16O8	57.4	0	0.06	Skimmin		325.0918	4.06	POS	132528	131661	129534	Phenylpropanoids	Coumarins
4.06_356.1107n	M-H, M+FA-H	C16H20O9	59.2	81.8	0.04	Ferulic acid 4-glucoside	139.0403; 149.0607; 178.0272; 193.0505; 235.0624	401.1089	4.06	NEG	440766	437746	436779	Carbohydrates and Glycosides	Glycosides
4.08_449.1302m/z	M+FA-H	C17H24O11	57.4	75.1	0.30	10-Hydroxymajoroside	283.0829; 313.0918; 343.1033; 403.1240; 449.1288	449.1302	4.08	NEG	227701	224919	219959	Terpenes	Monoterpenes
4.09_406.1474n	M-H, M+FA-H	C17H26O11	61.8	67.7	-0.35	Shanzhiside methyl ester	243.0876; 267.0874; 285.0986; 355.1036; 373.1146	451.1456	4.09	NEG	7.68595e+06	7.28146e+06	7.2588e+06	Terpenes	Monoterpenes
4.11_153.0194m/z	M-H	C7H6O4	58.7	82.2	0.24	Gentisic acid	85.0281; 95.0124; 108.0203; 109.0282; 123.0076	153.0194	4.11	NEG	55015.9	56602.8	55465.8	Organic acids and derivatives
4.13_175.0612m/z	M+FA-H	C6H10O3	50.8	14.2	0.11	Ketoisoleucine		175.0612	4.13	NEG	677601	654049	643426	Carboxylic acid and derivatives
4.16_354.0950n	M+H-H2O, M+Na, M+H	C16H18O9	53.6	43	-0.17	Chlorogenic acid	163.0391	355.1023	4.16	POS	3.00514e+06	3.00829e+06	2.87971e+06	Phenylpropanoids	Simple phenylpropanoids
4.16_541.1529m/z	M+Na	C22H30O14	53.3	0	0.22	6'-O-beta-D-Glucosylgentiopicroside		541.1529	4.16	POS	46111	42822.8	45725.4	Terpenes	Monoterpenes
4.19_354.0950n	M-H, 2M-H	C16H18O9	73.6	74.2	-0.26	Cryptochlorogenic acid	155.0352; 161.0244; 173.0459; 179.0353; 191.0565; 353.0880	353.0877	4.19	NEG	1.2235e+07	1.19479e+07	1.16306e+07	Phenylpropanoids	Simple phenylpropanoids
4.22_181.0496m/z	M+H	C9H8O4	53.6	50.3	0.31	Caffeic acid	119.0495; 135.0441; 139.0391; 145.0284; 163.0389; 181.0494	181.0496	4.22	POS	302801	323784	329252	Organic acids and derivatives
4.22_593.1514m/z	M+FA-H	C26H28O13	54.8	0	0.37	Puerarin 6''-O-Xyloside		593.1514	4.22	NEG	99712.5	100835	94897.9	Flavonoids	Isoflavones
4.24_609.1464m/z	M-H	C27H30O16	60.8	86.1	0.50	Kaempferol 3,7-Di-o-glucoside	327.0523; 446.0856; 447.0932; 448.0990; 489.1009; 609.1464	609.1464	4.24	NEG	247496	243304	240065	Flavonoids	Flavones
4.28_367.1034m/z	M-H	C17H20O9	64	72.2	-0.25	5-Feruloylquinic acid	155.0357; 173.0462; 178.0273; 191.0567; 193.0509; 367.1039	367.1034	4.28	NEG	296359	282756	289887	Phenylpropanoids	Simple phenylpropanoids
4.31_153.0427n	M+H, M+Na	C7H7NO3	63	85.2	0.73	Methyl 5-hydroxypyridine-2-carboxylate	94.0292; 95.0376; 112.0396; 122.0239; 140.0342; 154.0498	154.0500	4.31	POS	231181	240020	229304	Alkaloids
4.39_159.0663m/z	M-H	C7H12O4	55.8	72.1	0.21	Pimelic acid	85.0659; 95.0503; 97.0660; 115.0766; 141.0559; 159.0665	159.0663	4.39	NEG	50514	48748.6	50001.9	Fatty Acyls	Fatty acid and derivatives
4.39_390.1528n	M+NH4, M+Na, M+H	C17H26O10	54.2	4.56	0.55	Loganin	185.0459; 203.0566; 413.1419	413.1420	4.39	POS	738976	745329	721456	Terpenes	Monoterpenes
4.40_385.1142m/z	M-H2O-H	C17H24O11	53.8	0	0.35	Oleoside 11-methyl ester		385.1142	4.40	NEG	30097.8	28137.8	26086.7	Terpenes	Monoterpenes
4.42_411.1262m/z	M+Na	C17H24O10	51.6	0.0344	0.10	Geniposide	147.0444; 185.0462; 203.0568; 218.0549; 349.0920; 411.1261	411.1262	4.42	POS	415828	431987	395266	Terpenes	Monoterpenes
4.44_290.0791n	M-H, M+FA-H	C15H14O6	53.3	0	0.38	Epicatechin		335.0774	4.44	NEG	115581	108015	107372	Flavonoids	Flavanols
4.50_255.0508m/z	M+FA-H	C10H10O5	54.6	0	-0.98	5-Hydroxyferulic acid		255.0508	4.50	NEG	23585.4	23359.2	23688.9	Phenylpropanoids	Simple phenylpropanoids
4.51_431.1922m/z	M+FA-H	C19H30O8	63.3	82	-0.29	Roseoside	179.0555; 205.1232; 223.1340; 385.1867; 431.1917	431.1922	4.51	NEG	447641	422193	439250	Terpenes	Carotenoids
4.55_787.2669m/z	M+FA-H	C34H46O18	66	97.7	0.38	Syringaresinol-di-O-glucoside	371.1491; 402.1316; 417.1553; 579.2081; 741.2581	787.2669	4.55	NEG	1.17927e+06	1.16513e+06	1.17266e+06	Phenylpropanoids	Lignans
4.57_427.1212m/z	M+Na	C17H24O11	54.6	0	0.30	Secoxyloganin		427.1212	4.57	POS	27913.9	29414.9	28528.7	Terpenes	Monoterpenes
4.64_367.1032m/z	M-H	C17H20O9	66.8	70.3	-0.63	3-Feruloylquinic acid	155.0354; 173.0458; 175.0392; 191.0564; 193.0509; 367.1039	367.1032	4.64	NEG	459679	450739	460485	Phenylpropanoids	Simple phenylpropanoids
4.66_172.0980m/z	M-H	C8H15NO3	63.1	90.8	0.70	N-Acetylleucine	82.0663; 128.1083; 130.0874; 172.0981	172.0980	4.66	NEG	168559	168112	168398	Amino Acids, Peptides and derivatives	Peptides
4.68_275.0198m/z	M-H	C13H8O7	58.5	82.6	0.29	3,4,8,9,10-Pentahydroxy Urolithin	229.0137; 231.0295; 247.0249; 257.0090; 258.0164; 275.0195	275.0198	4.68	NEG	54281.2	54982	57225.8	Phenols	Polyphenols
4.68_595.1306m/z	M-H	C26H28O16	60.5	94.6	0.21	Quercetin 3-sambubioside	271.0247; 272.0322; 299.0191; 300.0274; 301.0351; 595.1304	595.1306	4.68	NEG	3.59168e+06	3.68863e+06	3.67564e+06	Flavonoids	Flavonols
4.72_195.0928m/z	M-H2O-H	C13H14N2O	53.6	0	-0.01	Harmaline		195.0928	4.72	NEG	3857.18	4417.84	4355.83	Alkaloids
4.73_131.0714m/z	M-H	C6H12O3	68.2	59.7	0.54	Leucic acid	69.0347; 85.0660; 113.0611; 131.0716	131.0714	4.73	NEG	159059	159953	159996	Carboxylic acid and derivatives
4.73_615.0997m/z	M-H	C28H24O16	57.3	0	0.85	Quercetin 3-o-(6''-galloyl)-beta-d-glucopyranoside		615.0997	4.73	NEG	24038.4	22982.2	22403	Flavonoids	Flavonols
4.74_611.1602m/z	M+H	C27H30O16	65.8	82.1	-0.78	Rutin	303.0497; 309.1186; 345.0596; 449.1078; 465.1026; 611.1611	611.1602	4.74	POS	462319	444403	435247	Flavonoids	Flavonols
4.77_405.1198m/z	M-H2O-H	C20H24O10	50.6	0	1.59	Smyrindioloside		405.1198	4.77	NEG	28903.7	29256.7	27632	Phenylpropanoids	Coumarins
4.77_625.1408m/z	M+FA-H	C26H28O15	53.3	0	-0.35	Leucoside		625.1408	4.77	NEG	16424.4	15405.7	16926.9	Flavonoids	Flavones
4.80_154.0863m/z	M+NH4	C8H8O2	51	21.8	0.40	m-Anisaldehyde	91.0548; 94.0419; 107.0496; 109.0652; 119.0494	154.0863	4.80	POS	72660.4	74889.7	80001.9	Carboxylic acid and derivatives
4.83_415.1032m/z	M-H	C21H20O9	52.5	0	-0.55	Neopuerarin A		415.1032	4.83	NEG	2599.47	2860.9	4437.75	Flavonoids	Isoflavones
4.84_206.0823m/z	M-H	C11H13NO3	55.3	60.4	-0.01	N-Acetyl-L-phenylalanine	133.0664; 147.0452; 162.0556; 162.0921; 164.0716; 206.0823	206.0823	4.84	NEG	132050	133216	131537	Amino Acids, Peptides and derivatives	Peptides
4.86_463.0882m/z	M-H	C21H20O12	58.7	80	-0.04	7-[(beta-D-Glucopyranosyl)oxy]-3',4',5,8-tetrahydroxyflavone	257.0449; 283.0252; 299.0201; 300.0272; 301.0351; 463.0881	463.0882	4.86	NEG	4.81637e+06	4.87878e+06	4.81217e+06	Flavonoids	Flavones
4.86_464.0953n	M+H, M+Na	C21H20O12	62.1	39.5	-0.30	Isoquercitrin	165.0194; 303.0132; 303.0506	465.1026	4.86	POS	6.77142e+06	6.54591e+06	6.49945e+06	Flavonoids	Flavonols
4.86_477.0674m/z	M-H	C21H18O13	64.8	81	-0.12	Miquelianin	257.0470; 273.0408; 283.0252; 300.0278; 301.0357; 477.0680	477.0674	4.86	NEG	339763	335115	335981	Flavonoids	Flavones
4.86_927.1844m/z	2M-H	C21H20O12	59.2	80.3	0.77	Hyperin	231.0305; 243.0286; 255.0291; 271.0236; 299.0187	927.1844	4.86	NEG	299627	299785	313998	Flavonoids	Flavonols
4.90_173.0820m/z	M-H	C8H14O4	57.9	74	0.10	Suberic acid	83.0505; 109.0660; 111.0817; 129.0922; 155.0714; 173.0822	173.0820	4.90	NEG	231284	230617	227393	Fatty Acyls	Fatty acid and derivatives
4.90_300.9989m/z	M-H	C14H6O8	51	25.1	-0.40	Ellagic acid	283.9966; 300.9992	300.9989	4.90	NEG	2.01913e+06	2.03075e+06	2.00737e+06	Phenols	Polyphenols
4.92_479.3010m/z	M-H	C27H44O7	55.9	0	-0.84	25R-Inokosterone		479.3010	4.92	NEG	54844	46143.1	46545	Steroids	Other steroids
4.94_333.0617m/z	M+FA-H	C15H12O6	52.7	0	0.23	Eriodictyol		333.0617	4.94	NEG	16340.3	17319.3	15819	Flavonoids	Flavanones
4.95_163.0754m/z	M+H-H2O	C10H12O3	57.6	69.4	-0.02	Coniferyl alcohol	95.0498; 131.0491; 163.0751	163.0754	4.95	POS	355347	361176	355142	Alkaloids
4.95_480.3081n	M+H-H2O, M+Na, M+H	C27H44O7	74.5	92.6	-1.17	25S-Inokosterone	301.1797; 302.1867; 303.1946; 445.2943; 463.3051	463.3049	4.95	POS	1.46914e+07	1.42094e+07	1.38506e+07	Steroids	Other steroids
4.95_631.1668m/z	M-H	C30H32O15	54.5	0	-0.09	Galloylpaeoniflorin		631.1668	4.95	NEG	161684	159043	173827	Terpenes	Monoterpenes
4.99_681.2409m/z	M-H	C32H42O16	56.3	0	1.24	Matairesinol 4'-O-beta-gentiobioside		681.2409	4.99	NEG	33456.5	43023	37528	Phenylpropanoids	Lignans
5.00_625.1752m/z	M+H	C28H32O16	50.4	0	-1.74	Narcissin		625.1752	5.00	POS	21767.5	21328.2	20568.9	Flavonoids	Flavonols
5.01_166.0630n	M-H2O-H, M-H	C9H10O3	56.9	70.9	-0.03	3-(3-Hydroxyphenyl)propanoic acid	121.0298; 121.0659; 134.0372; 135.0450; 147.0452; 165.0556	165.0557	5.01	NEG	304704	306481	307194	Organic acids and derivatives
5.01_245.0931m/z	M-H	C13H14N2O3	70.6	90.9	-0.44	N-Acetyltryptophan	159.0931; 183.0934; 186.0564; 201.1036; 203.0829; 245.0933	245.0931	5.01	NEG	410536	400074	392716	Amino Acids, Peptides and derivatives	Peptides
5.04_389.1245m/z	M-H2O-H	C20H24O9	52.3	0	0.68	Nodakenin		389.1245	5.04	NEG	148887	145563	144450	Phenylpropanoids	Coumarins
5.05_152.0473n	M+H, 2M+H	C8H8O3	51.7	53.8	-0.11	Isovanillin	109.0652; 110.0365; 111.0443; 121.0288; 125.0598; 153.0546	153.0546	5.05	POS	397290	395528	405573	Phenols	Monophenols
5.08_519.1871m/z	M-H	C26H32O11	69.4	76.5	-0.19	Pinoresinol 4-O-beta-D-glucopyranoside	72.9932; 136.0164; 151.0396; 161.0444; 357.1338	519.1871	5.08	NEG	884202	888143	876228	Phenylpropanoids	Lignans
5.09_287.0548m/z	M+H-H2O	C15H12O7	53.1	11	-0.74	Dihydromorin	245.0448; 258.0523; 259.0599; 269.0450; 287.0548	287.0548	5.09	POS	1.08594e+06	1.06517e+06	1.05174e+06	Flavonoids	Flavanonols
5.09_448.1001n	M+H, M+Na	C21H20O11	65.1	50.4	-1.05	Astragalin	68.9968; 87.0451; 109.0295; 287.0555; 288.0251	449.1074	5.09	POS	6.70356e+06	6.43899e+06	6.29257e+06	Flavonoids	Flavonols
5.10_183.0652m/z	M+H	C9H10O4	69.5	51.1	0.33	Syringaldehyde	127.0757; 139.0392; 140.0468; 154.0618; 155.0702; 183.0653	183.0652	5.10	POS	131491	141763	150656	Phenols	Monophenols
5.10_542.1635n	M-H, 2M-H	C24H30O14	61	7.51	-0.10	Comuside	125.0238; 169.0137; 541.1548	541.1562	5.10	NEG	1.24801e+07	1.22093e+07	1.20293e+07	Terpenes	Monoterpenes
5.10_580.2156n	M-H, M+FA-H	C28H36O13	66.2	48	0.05	Episyringaresinol 4'-O-beta-D-glncopyranoside	235.0613; 359.1138; 387.1094; 402.1328; 417.1562; 579.2096	579.2083	5.10	NEG	471839	443083	451949	Phenylpropanoids	Lignans
5.12_478.1107n	M+H, M+Na	C22H22O12	65.1	80.6	-0.86	Isorhamnetin 3-glucoside	302.0421; 303.0499; 316.0592; 317.0269; 317.0661; 479.1191	479.1180	5.12	POS	2.23491e+06	2.14479e+06	2.12081e+06	Flavonoids	Flavonols
5.12_580.2149n	M+NH4, M+Na	C28H36O13	54.1	16.4	-1.14	Acanthoside B	145.0506; 603.2048	603.2041	5.12	POS	828824	786003	787273	Phenylpropanoids	Lignans
5.13_317.0654m/z	M+H	C16H12O7	53.4	59.2	-0.69	Azaleatin	274.0464; 285.0380; 301.0336; 302.0417; 302.0774; 317.0653	317.0654	5.13	POS	295008	276765	279797	Flavonoids	Flavonols
5.14_515.1194m/z	M-H	C25H24O12	69.9	75.9	-0.28	Isochlorogenic acid C	173.0459; 179.0354; 191.0565; 203.0347; 353.0884; 515.1199	515.1194	5.14	NEG	1.38022e+06	1.34357e+06	1.28242e+06	Phenylpropanoids	Simple phenylpropanoids
5.15_193.0496m/z	M+H	C10H8O4	58	25	0.23	Scopoletin	161.0235; 164.0472; 165.0546; 177.0189; 178.0260; 193.0495	193.0496	5.15	POS	330563	335947	342732	Phenylpropanoids	Coumarins
5.16_181.0870m/z	M-H2O-H	C10H16O4	57.2	0	-0.14	Camphoric acid		181.0870	5.16	NEG	1802.73	1664.5	1973.5	Carboxylic acid and derivatives
5.23_237.0405m/z	M+FA-H	C10H8O4	50.2	0.438	0.38	5,7-Dihydroxy-4-methylcoumarin	123.0453; 147.0446	237.0405	5.23	NEG	56185.8	59208.8	54987.6	Phenylpropanoids	Coumarins
5.23_473.1091m/z	M-H2O-H	C23H24O12	50.1	0	0.41	Iristectorin B		473.1091	5.23	NEG	4915.47	5594.31	6758.17	Flavonoids	Isoflavones
5.28_517.0994m/z	M-H	C24H22O13	54.9	0	1.14	6''-O-Malonylgenistin		517.0994	5.28	NEG	22906.4	22105.7	23162.1	Flavonoids	Isoflavones
5.39_179.0339m/z	M+H	C9H6O4	55.4	0	0.14	5,7-Dihydroxychromone		179.0339	5.39	POS	7895.02	8029.59	8038.05	Flavonoids	Isoflavones
5.43_187.0977m/z	M-H	C9H16O4	61.4	92.5	0.49	Azelaic acid	97.0660; 123.0822; 125.0974; 143.1079; 169.0873; 187.0979	187.0977	5.43	NEG	2.9255e+06	2.90485e+06	2.88115e+06	Fatty Acyls	Fatty acid and derivatives
5.54_507.2963m/z	M+FA-H	C27H42O6	66.7	89.5	-0.08	Podecdysone B	299.1658; 301.1810; 373.2016; 445.2581; 461.2911	507.2963	5.54	NEG	664412	664766	663964	Steroids	Other steroids
5.54_529.1351m/z	M-H	C26H26O12	55.8	73.3	-0.01	4,5-Di-O-caffeoylquinic acid methyl ester	173.0450; 178.0269; 179.0350; 193.0504; 367.1031; 529.1348	529.1351	5.54	NEG	432639	425016	417991	Phenylpropanoids	Simple phenylpropanoids
5.56_429.0828m/z	M-H2O-H	C21H20O11	53.3	0	0.07	Rhodionin		429.0828	5.56	NEG	10233.9	11046.9	10324.3	Flavonoids	Flavonols
5.56_485.1438m/z	M+Na	C23H26O10	52.2	0	4.34	Lactiflorin		485.1438	5.56	POS	12209.8	9542.51	11260.6	Terpenes	Monoterpenes
5.58_179.0702m/z	M+H	C10H10O3	63.2	59.4	-0.17	Coniferaldehyde	151.0391; 151.0753; 161.0596; 164.0468; 165.0546; 179.0702	179.0702	5.58	POS	606640	637515	651453	Phenylpropanoids	Simple phenylpropanoids
5.58_209.0808m/z	M+H	C11H12O4	62.7	58.8	-0.30	Sinapaldehyde	181.0500; 181.0857; 191.0701; 193.0498; 194.0573; 209.0807	209.0808	5.58	POS	800137	842760	857640	Phenylpropanoids	Simple phenylpropanoids
5.60_609.1253m/z	M+FA-H	C29H24O12	52.3	2.11	0.62	Theaflavin	461.0873; 477.1164; 519.1303; 546.1162; 564.1244	609.1253	5.60	NEG	519830	503319	484572	Flavonoids	Flavanols
5.63_340.1542m/z	M+H	C20H21NO4	50.5	0	-0.36	(R)-Canadine		340.1542	5.63	POS	32885	33345.2	32874.3	Alkaloids
5.69_493.1141m/z	M-H	C26H22O10	54.1	0	0.19	Salvianolic acid A		493.1141	5.69	NEG	14198	14343.6	9233.98	Phenylpropanoids	Stilbenoids
5.73_251.0563m/z	M+FA-H	C11H10O4	55.9	0	0.81	7-Methoxy-4-methyl-coumarin-8-ol		251.0563	5.73	NEG	3226.04	2800.95	3592.33	Phenylpropanoids	Coumarins
5.73_761.1365m/z	M+FA-H	C36H28O16	52.4	0	0.76	Theaflavin-3-gallate		761.1365	5.73	NEG	46417.7	48774.9	38081.4	Flavonoids	Flavanols
5.74_284.1279m/z	M+H	C17H17NO3	54.5	26.3	-0.66	p-Coumaroyltyramine	121.0648; 138.0910; 147.0438; 164.0704; 190.0861; 284.1275	284.1279	5.74	POS	137003	137748	140074	Carboxylic acid and derivatives
5.87_593.1303m/z	M-H	C30H26O13	57.1	76.5	0.40	Kaempferol-3-o-(6''-o-cis-coumaryl)glucoside	257.0455; 284.0325; 285.0402; 307.0819; 447.0934; 593.1300	593.1303	5.87	NEG	618877	574781	540469	Flavonoids	Flavones
5.89_253.0507m/z	M-H	C15H10O4	59.7	7.21	0.39	Daidzein	209.0613; 211.0398; 223.0405; 224.0483; 225.0562; 253.0511	253.0507	5.89	NEG	36733.3	34646.2	33062.5	Flavonoids	Isoflavones
5.90_314.1382m/z	M+H	C18H19NO4	68.7	56.3	-1.44	Moupinamide	163.0388; 164.0706; 177.0544; 194.0817; 220.0975; 314.1381	314.1382	5.90	POS	2.04479e+06	2.03336e+06	2.0129e+06	Phenylpropanoids	Coumarins
6.02_287.0560m/z	M-H	C15H12O6	53.4	0	-0.35	Steppogenin		287.0560	6.02	NEG	9695.31	8569.03	9006.09	Flavonoids	Flavanones
6.07_285.0755m/z	M+H	C16H12O5	54	0	-0.81	Glycitein		285.0755	6.07	POS	26582.8	27163.5	26865.2	Flavonoids	Isoflavones
6.08_201.1133m/z	M-H	C10H18O4	60.7	84.3	0.44	Sebacic acid	111.0817; 139.1131; 157.1236; 183.1030; 201.1136	201.1133	6.08	NEG	249043	254056	248932	Fatty Acyls	Fatty acid and derivatives
6.08_285.0404m/z	M-H	C15H10O6	61.4	47.4	-0.23	Luteolin	201.0199; 213.0558; 217.0510; 241.0510; 257.0463; 285.0406	285.0404	6.08	NEG	393551	381381	334165	Flavonoids	Flavones
6.11_302.0426n	M-H, 2M-H	C15H10O7	59.4	18.2	-0.32	Morin	107.0136; 121.0288; 151.0034; 178.9978; 273.0391; 301.0344	301.0353	6.11	NEG	995138	953982	806270	Flavonoids	Flavonols
6.12_247.1328m/z	M+H-H2O	C15H20O4	54.1	71.3	-0.38	Epoxymicheliolide	205.1222; 219.1027; 219.1379; 229.1222; 247.1327	247.1328	6.12	POS	179979	189594	189291	Terpenes	Monoterpenes
6.19_447.1280m/z	M+Na	C20H24O10	52.5	0	4.21	Ginkgolide B		447.1280	6.19	POS	15532.4	13904.7	13985.6	Terpenes	Diterpenes
6.30_418.1623n	M+H-H2O, M+H	C22H26O8	68.7	88.9	-1.20	Syringaresinol	368.1247; 369.1327; 371.1500; 383.1485; 401.1590	401.1590	6.30	POS	935461	927753	914438	Phenylpropanoids	Coumarins
6.32_191.0351m/z	M-H	C10H8O4	57.5	10.8	0.66	3,4-Methylenedioxycinnamic acid	89.0399; 117.0348; 135.0458; 147.0095; 147.0452; 191.0355	191.0351	6.32	NEG	18462.2	18795.7	18898.1	Phenylpropanoids	Simple phenylpropanoids
6.35_308.0795n	M+H, M+Na	C17H12N2O4	65.1	80.2	-0.79	Flazin	235.0860; 245.0719; 263.0813; 281.0917; 291.0772; 309.0865	309.0867	6.35	POS	671006	658699	661882	Alkaloids
6.36_307.0725m/z	M+FA-H	C16H10N2O2	67.7	94.6	0.23	Indigotin	219.0570; 233.0720; 236.0711; 245.0717; 307.0725	307.0725	6.36	NEG	102766	104517	101028	Alkaloids
6.42_388.1518n	M+H-H2O, M+H	C21H24O7	71.6	93.1	-0.93	Medioresil	339.1225; 341.1386; 343.1529; 353.1381; 371.1488	371.1486	6.42	POS	505224	523774	472627	Phenylpropanoids	Coumarins
6.49_356.1255n	M+H-H2O, M+H	C20H20O6	75.8	88.5	-1.26	(+)-Balanophonin	309.1116; 311.1282; 321.1121; 324.0982; 339.1226	357.1328	6.49	POS	757030	726447	715003	Phenylpropanoids	Lignans
6.53_358.1413n	M+H-H2O, M+H	C20H22O6	67.3	90.4	-0.84	Pinoresinol	313.1050; 313.1430; 323.1274; 326.1142; 341.1381	341.1380	6.53	POS	1.6825e+06	1.59062e+06	1.52303e+06	Phenylpropanoids	Coumarins
6.58_271.0611m/z	M-H	C15H12O5	51.7	0	-0.33	Butein		271.0611	6.58	NEG	3671.64	3150.54	2678.71	Phenylpropanoids	Lignans
6.64_159.1027m/z	M-H	C8H16O3	61.8	60.5	0.27	2-Hydroxyoctanoic acid	72.9932; 97.0660; 113.0975; 141.0922; 159.1030	159.1027	6.64	NEG	61950.3	64064.8	64376.8	Carboxylic acid and derivatives
6.78_391.2460m/z	M+H	C23H34O5	50.7	0	-4.89	Periplogenin		391.2460	6.78	POS	16808.1	16140.1	15627.3	Steroids	Other steroids
6.80_269.0456m/z	M-H	C15H10O5	50.8	0	0.11	Apigenin		269.0456	6.80	NEG	13550.9	12441.4	10128.4	Flavonoids	Flavones
6.81_271.0598m/z	M+H	C15H10O5	53.2	0	-1.15	Genistein		271.0598	6.81	POS	15959.4	14751.8	14943	Flavonoids	Isoflavones
6.84_215.1288m/z	M-H	C11H20O4	64.4	93.9	-0.59	Undecanedioic acid	153.1285; 197.1186; 215.1291	215.1288	6.84	NEG	146153	147909	148286	Fatty Acyls	Fatty acid and derivatives
6.84_267.0299m/z	M-H	C15H8O5	55.3	0	0.08	Coumestrol		267.0299	6.84	NEG	11300	9003.1	8092.8	Flavonoids	Other flavonoids
6.88_695.4012m/z	M+FA-H	C36H58O10	55	0	-0.03	Kajiichigoside F1		695.4012	6.88	NEG	117623	118026	112134	Terpenes	Triterpenes
6.92_286.0476n	M-H, 2M-H	C15H10O6	69.1	65.7	-0.53	Kaempferol	151.0031; 285.0406	285.0403	6.92	NEG	2.06173e+06	1.76542e+06	1.38916e+06	Flavonoids	Flavones
7.03_299.0560m/z	M-H	C16H12O6	70.7	84.7	-0.44	Chrysoeriol	219.0663; 255.0646; 256.0381; 284.0329; 299.0564	299.0560	7.03	NEG	61098.4	55366.7	48339.7	Flavonoids	Flavones
7.03_521.2758m/z	M+FA-H	C27H40O7	52.9	0	0.30	Lucidenic acid C		521.2758	7.03	NEG	5160.81	6180.53	5457.17	Terpenes	Triterpenes
7.04_371.1135m/z	M+FA-H	C19H18O5	51.7	0	-0.26	Moracin P		371.1135	7.04	NEG	6242.2	6973.79	7920.54	Phenols	Polyphenols
7.06_247.1338m/z	M-H	C15H20O3	53.8	59.7	-0.52	Rupestonic acid	161.0973; 163.1134; 187.1140; 188.1206; 203.1445; 247.1340	247.1338	7.06	NEG	33740.6	33955.9	35509.4	Terpenes	Sesquiterpenes
7.12_315.0509m/z	M-H	C16H12O7	74.1	90	-0.40	Isorhamnetin	151.0037; 164.0113; 271.0261; 300.0278; 315.0513	315.0509	7.12	NEG	181915	171177	155549	Flavonoids	Flavonols
7.23_227.1288m/z	M-H	C12H20O4	62.2	82.1	-0.33	Traumatic acid	97.0659; 165.1283; 183.1388; 209.1176; 211.1347; 227.1288	227.1288	7.23	NEG	101195	102506	100896	Fatty Acyls	Fatty acid and derivatives
7.42_858.4515m/z	M+FA-H	C41H67NO15	56.8	0	2.79	Midecamycin		858.4515	7.42	NEG	53725.9	54360.3	50674.8	Others
7.48_257.0805m/z	M+H	C15H12O4	52.8	0	-1.28	Isoliquiritigenin		257.0805	7.48	POS	1015.14	1652.1	1136.12	Flavonoids	Chalcones
7.57_303.1949m/z	M+H	C19H26O3	53.4	0	-2.05	11beta-Hydroxyandrostenedione		303.1949	7.57	POS	7710.81	6510.62	7702.93	Steroids	Other steroids
7.67_229.1443m/z	M-H	C12H22O4	62.4	83.5	-0.91	Dodecanedioic acid	73.0282; 167.1445; 211.1344; 229.1449	229.1443	7.67	NEG	22979.1	24882.3	25067.8	Fatty Acyls	Fatty acid and derivatives
7.72_343.1513m/z	M+Na	C18H24O5	52.2	0	-1.01	Beta-Zearalenol		343.1513	7.72	POS	33832.7	35749.9	33279.8	Phenols	Polyphenols
8.11_181.1221m/z	M+H	C11H16O2	58.5	39.4	-0.97	Dihydroactinidiolide	137.0964; 137.1325; 139.0754; 153.1272; 163.1116; 181.1222	181.1221	8.11	POS	207685	207110	206857	Terpenes	Carotenoids
8.14_187.1340m/z	M-H	C10H20O3	55.8	37.4	-0.09	3-Hydroxycapric acid	125.0972; 141.1286; 187.1343	187.1340	8.14	NEG	12575.3	13089.7	13057.1	Carboxylic acid and derivatives
8.28_361.2361m/z	2M+H	C11H16O2	51.1	0	-3.53	Olivetol		361.2361	8.28	POS	8727.1	7718.91	8120.1	Others
8.35_513.2832m/z	M+H-H2O	C30H42O8	52.5	0	-2.71	Ganoderic Acid D2		513.2832	8.35	POS	19098.4	17010.9	17360.7	Terpenes	Triterpenes
8.37_965.5071m/z	M+Na	C48H78O18	53.4	0	-1.04	Soyasaponin I		965.5071	8.37	POS	156265	163533	148526	Terpenes	Triterpenes
8.42_248.1410n	M+H, M+Na	C15H20O3	62.5	69.5	-1.15	Micheliolide	85.0662; 93.0713; 204.1494; 232.1460	249.1482	8.42	POS	4.95418e+06	5.16708e+06	5.22395e+06	Terpenes	Sesquiterpenes
8.53_243.1600m/z	M-H	C13H24O4	62.5	71.1	-0.56	Brassylic acid	181.1603; 199.1712; 225.1499; 243.1603	243.1600	8.53	NEG	15529.9	14883.3	15336.6	Others
8.58_402.1940n	M-H, M+FA-H	C25H26N2O3	55.3	33.7	-0.88	TMC-58B	158.0616; 176.0583; 267.1139; 280.1341; 310.1332	447.1922	8.58	NEG	133176	131882	139016	Alkaloids
8.90_679.4060m/z	M+FA-H	C36H58O9	50.7	0	-0.39	Ecliptasaponin A		679.4060	8.90	NEG	79061.2	77199.9	78247.7	Terpenes	Triterpenes
8.92_318.2424m/z	2M+NH4	C10H14O	52.7	0	-1.09	(S)-Carvone		318.2424	8.92	POS	30404.5	29627.3	29915	Terpenes	Monoterpenes
9.03_342.1098n	M+H, M+Na, 2M+Na	C19H18O6	64.9	75.8	-1.54	Scutellarein tetramethyl ether	311.0907; 312.0990; 313.0703; 327.0861; 328.0936	365.0990	9.03	POS	1.78299e+06	1.78017e+06	1.79951e+06	Flavonoids	Flavones
9.12_264.1955m/z	M+H	C16H25NO2	54.7	0	-1.09	Hydroxy-Beta-Sanshool		264.1955	9.12	POS	11510.3	12845.4	13108.1	Alkaloids
9.34_469.3299m/z	M+H-H2O	C30H46O5	51.6	0	-2.68	Alisol C		469.3299	9.34	POS	6299.35	7068.32	8320.85	Terpenes	Triterpenes
9.44_317.2095m/z	M+H-H2O	C20H30O4	53.3	0	-4.80	Lathyrol		317.2095	9.44	POS	43695.7	45678.3	45853.7	Terpenes	Diterpenes
9.46_489.3571m/z	M+H	C30H48O5	51.6	0	-0.82	Arjunolic acid		489.3571	9.46	POS	29849.4	33719.9	28122.8	Terpenes	Triterpenes
9.62_250.1568n	M+H-H2O, M+H	C15H22O3	63.6	48.1	-0.53	Nardosinone	188.1541; 191.1067; 205.1587; 206.1649; 233.1542	233.1535	9.62	POS	3.61415e+06	3.7465e+06	3.83313e+06	Terpenes	Sesquiterpenes
9.70_318.3001m/z	M+H	C18H39NO3	58.7	52.1	-0.69	Phytosphingosine	97.1019; 106.0866; 270.2792; 282.2792; 300.2897; 318.3002	318.3001	9.70	POS	84013.4	80504.7	79506.6	Sphingolipids
9.71_153.1273m/z	M+H	C10H16O	57.3	0	-0.33	Pulegone		153.1273	9.71	POS	17794.2	18708.2	18754.1	Terpenes	Monoterpenes
9.82_444.2044n	M+Na, M+K, M+H	C27H28N2O4	56.5	42.3	-1.20	Aurantiamide acetic acid	264.1385; 317.1280; 385.1911; 407.1723; 449.1837; 467.1932	467.1936	9.82	POS	744095	763034	780579	Amino Acids, Peptides and derivatives	Peptides
9.92_215.1651m/z	M-H	C12H24O3	53.7	23.2	-0.83	3-Hydroxydodecanoic acid	155.1443; 169.1599; 215.1654	215.1651	9.92	NEG	12412	11784.6	11535.8	Carboxylic acid and derivatives
9.94_327.1811m/z	M-H	C17H28O6	77.2	92.9	-0.71	Spiculisporic acid	237.1863; 239.2019; 255.1967; 265.1809; 283.1916; 327.1816	327.1811	9.94	NEG	230910	223084	214716	Carboxylic acid and derivatives
